# Supplementary material for: Ras, TrkB, and ShcA Protein Expression Patterns in Pediatric Brain Tumors
Source: J Clin Med. 2021 May 20;10(10):2219. doi: 10.3390/jcm10102219 (PMC8160917; doi:10.3390/jcm10102219)
Supplement: Supplementary file 1 [file jcm-10-02219-s001.zip]

Archive with 1 entries (1 files):
- jcm-1141139-supplementary.pdf
